# Supplementary material for: The Impact of High-Intensity Interval Training on Cardiometabolic, Neurologic, Oncologic, and Pain-Related Outcomes: A Comprehensive Review of Systematic Reviews
Source: J Clin Med. 2025 Nov 24;14(23):8328. doi: 10.3390/jcm14238328 (PMC12692769; doi:10.3390/jcm14238328)
Supplement: Supplementary file 1 [file jcm-14-08328-s001.zip]

Archive with 1 entries (1 files):
- jcm-3951680-supplementary.pdf
